# Supplementary material for: Antibody- and T Cell-Dependent Responses Elicited by a SARS-CoV-2 Adenoviral-Based Vaccine in a Socially Vulnerable Cohort of Elderly Individuals
Source: Vaccines (Basel). 2022 Jun 13;10(6):937. doi: 10.3390/vaccines10060937 (PMC9228665; doi:10.3390/vaccines10060937)
Supplement: Supplementary file 1 [file vaccines-10-00937-s001.zip]

Archive with 1 entries (1 files):
- vaccines-1720932-supplementary.pdf
